# Supplementary material for: Escherichia coli Alpha-Hemolysin HlyA Induces Host Cell Polarity Changes, Epithelial Barrier Dysfunction and Cell Detachment in Human Colon Carcinoma Caco-2 Cell Model via PTEN-Dependent Dysregulation of Cell Junctions
Source: Toxins (Basel). 2021 Jul 26;13(8):520. doi: 10.3390/toxins13080520 (PMC8402498; doi:10.3390/toxins13080520)
Supplement: Supplementary file 1 [file toxins-13-00520-s001.zip]

Archive with 2 entries (2 files):
- Suppl_ S1 canonical all.tif
- Suppl_S1  canonical all.jpg
